# Supplementary material for: Functional analysis implicating the SNP rs61552325 in ERBB2 as an effector for androgen-insensitive prostate cancer cell invasion
Source: Oncotarget. 2017 Apr 4;8(20):33745–55. doi: 10.18632/oncotarget.16807 (PMC5464908; doi:10.18632/oncotarget.16807)
Supplement: Supplementary file 2 [file oncotarget-08-33745-s002.xlsx]

## Sheet: Sheet2
Table S1. Migrate rates of PC3 and DU145 cell lines by wound healing assay
Cell types	Times	CON					NC					OE-WT					OE-MU
		WD1	WD2	WD3	Mean MR	STDEV	WD1	WD2	WD3	Mean MR	STDEV	WD1	WD2	WD3	Mean MR	STDEV	WD1	WD2	WD3	Mean MR	STDEV
DU145	0 hour	19.97	21.45	20.67	——	——	23	16.72	15.77	——	——	17.04	25.58	22.75	——	——	22.23	18.59	22.08	——	——
	6 hour	16.76	16.79	15.45	0.21	0.05	18.66	12.7	13.55	0.19	0.05	11.08	19.65	17.07	0.28	0.06	18.41	15.13	21.38	0.13	0.09
	24 hour	9.74	7.06	8.4	0.59	0.08	3.77	0	0	0.95	0.09	0	1.91	2.54	0.94	0.06	0	3.77	8.78	0.8	0.2
PC3	0 hour	23.22	25.68	17.7	——	——	27.06	22.2	24	——	——	31.14	30.96	33.96	——	——	26.88	27.06	32.34	——	——
	6 hour	12.12	14.22	8.4	0.48	0.04	16.32	10.08	12.42	0.48	0.07	22.8	21.18	23.82	0.29	0.02	16.5	16.74	21.18	0.37	0.02
	24 hour	0	0	0	1	0	0	0	0	1	0	0	0	0	1	0	0	0	0	1	0
Abbreviations: WD, Wound Distance; MR, Migrate Rate; STDEV, Standard Deviation.
