# Supplementary material for: Functional analysis implicating the SNP rs61552325 in ERBB2 as an effector for androgen-insensitive prostate cancer cell invasion
Source: Oncotarget. 2017 Apr 4;8(20):33745–55. doi: 10.18632/oncotarget.16807 (PMC5464908; doi:10.18632/oncotarget.16807)
Supplement: Supplementary file 3 [file oncotarget-08-33745-s003.xlsx]

## Sheet: Sheet1
Table S2. Invasion rates of PC3 and DU145 cell lines by transwell assay
Cell		CON					NC-KD					KD					NC-KD+NC-OE					KD+OE
		OD1	OD2	OD3	Mean IR	STDEV	OD1	OD2	OD3	Mean IR	STDEV	OD1	OD2	OD3	Mean IR	STDEV	OD1	OD2	OD3	Mean IR	STDEV	OD1	OD2	OD3	Mean IR	STDEV
DU145	MTT-OD490	0.575	0.581	0.586	2.735	0.048	0.601	0.692	0.603	1.503	0.043	0.702	0.705	0.711	0.873	0.036	0.581	0.577	0.584	1.828	0.067	0.602	0.599	0.586	0.73	0.018
	OD570	1.618	1.583	1.563			0.921	0.953	0.975			0.587	0.633	0.628			1.084	1.084	1.017			0.426	0.431	0.447
PC3	MTT-OD490	0.681	0.668	0.669	1.638	0.15	0.664	0.648	0.652	1.526	0.15	0.82	0.781	0.792	1.148	0.017	0.726	0.722	0.723	1.313	0.102	0.522	0.507	0.516	1.26	0.073
	OD570	1.169	0.986	1.15			0.911	1.105	0.981			0.911	0.905	0.931			1.033	0.924	0.893			0.606	0.666	0.675
Abbreviations: OD, Optical Delnsity; IR, Invasion Rate; STDEV, Standard Deviation.
